# Supplementary material for: Estimating the number of symptomatic SARS-CoV-2 infections among vaccinated individuals in the United States—January–July, 2021
Source: PLoS One. 2022 Mar 9;17(3):e0264179. doi: 10.1371/journal.pone.0264179 (PMC8906607; doi:10.1371/journal.pone.0264179)
Supplement: S2 File — (XLSX) [file pone.0264179.s002.xlsx]

## Sheet: Inputs
Week Start Date*	Daily average COVID-19 case count from CDC COVID Data Tracker	Estimated COVID-19 cases among 18+ until end of May then 12+	Number of persons fully vaccinated 14 days prior from CDC COVID Data Tracker	Total proportion of eligible fully vaccinated as of 14 days prior	Number of persons fully vaccinated with 2-dose vaccines	Proportion of eligible population with 2-dose vaccine	Number of persons fully vaccinated with 1-dose vaccine	Proportion of eligible population with 1-dose vaccine
2021-01-17	209646	183231	38913	0.00015248	38913	0.00015248	0	0
2021-01-24	166867	145842	1117684	0.00437964	1117684	0.00437964	0	0
2021-01-31	140634	122914	2333891	0.00914534	2333891	0.00914534	0	0
2021-02-07	112548	98367	3954268	0.0154948	3954268	0.0154948	0	0
2021-02-14	86677	75755.7	6882687	0.0269698	6882687	0.0269698	0	0
2021-02-21	62077	54255.3	11096912	0.0434832	11096912	0.0434832	0	0
2021-02-28	64955	56770.7	16413687	0.064317	16413687	0.064317	0	0
2021-03-07	56349	49249	21444455	0.08403	21444455	0.08403	0	0
2021-03-14	53014	46334.2	27873294	0.109221	27873294	0.109221	0	0
2021-03-21	54788	47884.7	34075987	0.133527	34075987	0.133527	0	0
2021-03-28	61994	54182.8	41165822	0.161308	39982344	0.156671	1183478	0.00463745
2021-04-04	63325	55346.1	47472883	0.186022	45190011	0.177077	2282872	0.00894542
2021-04-11	67690	59161.1	55497035	0.217465	52427165	0.205436	3069870	0.0120293
2021-04-18	67980	59414.5	65394619	0.256249	61579604	0.241299	3815015	0.0149491
2021-04-25	53830	47047.4	78185297	0.306369	71770090	0.281231	6415207	0.025138
2021-05-02	48915	42751.7	88664802	0.347433	80781874	0.316543	7882928	0.0308892
2021-05-09	38913	34010	99188667	0.38867	91166973	0.357237	8021694	0.031433
2021-05-16	30402	26571.3	109507139	0.429103	101258516	0.396781	8248623	0.0323222
2021-05-23	24096	21059.9	119207061	0.467112	110350098	0.432406	8856963	0.034706
2021-05-30	19001	17803.9	127214015	0.453984	117865039	0.420621	9348976	0.0333633
2021-06-06	13913	13036.5	133771887	0.477387	123618469	0.441153	10153418	0.0362341
2021-06-13	13450	12602.7	138190296	0.493155	127541320	0.455152	10648976	0.0380026
2021-06-20	11615	10883.3	142474395	0.508443	131528067	0.469379	10946328	0.0390638
2021-06-27	12727	11925.2	147226806	0.525403	135848413	0.484797	11378393	0.0406056
2021-07-04	15624	14639.7	150701193	0.537802	138833523	0.49545	11867670	0.0423517
2021-07-11	22537	21117.2	153093574	0.546339	141032937	0.503299	12060637	0.0430403
2021-07-18	37305	34954.8	154900323	0.552787	142443892	0.508334	12456431	0.0444528
2021-07-25	58810	55105	156641660	0.559001	143815693	0.51323	12825967	0.0457716
*Revision to include 12+ for case count approximation and percent vaccinated among eligible on week beginning May 30
