# Supplementary material for: Estimating the number of symptomatic SARS-CoV-2 infections among vaccinated individuals in the United States—January–July, 2021
Source: PLoS One. 2022 Mar 9;17(3):e0264179. doi: 10.1371/journal.pone.0264179 (PMC8906607; doi:10.1371/journal.pone.0264179)
Supplement: S3 File — (XLSX) [file pone.0264179.s003.xlsx]

## Sheet: Expected breakthrough cases
Expected symptomatic COVID-19 vaccine breakthough cases: based on vaccine efficacy figures for US FDA-authorized or approved vaccines, average daily reported COVID-19 cases among the vaccine eligible population, and vaccination coverage
Average cases per day among age groups eligible for vaccination	Proportion of total eligible population immunized with 67% VE as of two weeks prior to case count figure	Proportion of total eligible population immunized with 95% VE as of two weeks prior to case count figure	Prop. Population not vaccinated	Vaccine efficacy 1 dose vaccine	Vaccine efficacy 2-dose vaccines	Proportion of population eligible for infection	Cases among vaccinated persons per day	Cases among unvaccinated persons per day	VarB1	VarB2	dfdbeta1	dfdbeta2	Variance per day	Lower 95% Cl of expected breakthrough cases per day	Upper 95% Cl of expected breakthrough cases per day	Cases among vaccinated persons per week	Variance per week	Lower 95% Cl of expected breakthrough cases per week	Upper 95% Cl of expected breakthrough cases per week
100000	0.042	0.554	0.404	0.669	0.946	0.447818	9784.78	90215.2	0.01149	0.05551	0.0280063	0.0602673	2.10633e+06	6940.19	12629.4	68493.5	1.0321e+08	48581.3	88405.6

## Sheet: READ ME
Additional information
Green columns are modifiable with various inputs for average case counts per day (which reflect degree of transmission and can be tailored to different population sizes) and proportion of the population vaccinated with one of two options for vaccines with variable different VE.
The embedded figures are 66.9% vaccine efficacy for the 1 dose J&J vaccine and an average of the mRNA vaccines of 94.6% efficacy from trials. Efficacy in trials were measured against symptomatic disease. Additional asymptomatic vaccine breakthrough infections are expected.
Output reflects expected symptomatic vaccine breakthrough cases per day with 95% CI calculations based on clinical trial sample sizes. These are multiplied by 7 for an easy weekly estimate.
*When inputting data, consider:
Case counts should realistically reflect the population eligible for vaccination. So, in the US this would presently be cases occurring among those 12 years of age and older.
Efficacy was measured against different specific symptomatic endpoints and at different time frames following vaccination. Suggest using full vaccination coverage figures as of 14 days prior to case data, to reflect time until eligible to become a vaccine breakthrough infection
Proportion of the population vaccinated should ideally represent a proportion of the eligible population.
This tool can be extended with CIs to generate cumulative expected counts. The per day estimate was calculated for the first day (Sunday) of each week based on inputs from that day. The expected number of vaccine breakthrough cases for each week was calculated by multiplying the daily estimate by 7. Cumulative number of expected vaccine breakthrough cases was calculated by summing the expected co…
